# Supplementary material for: Fermented Noni Polysaccharides and Immune-Related Biomarkers in Adults with Recurrent URTIs: A Randomized, Double-Blind, Placebo-Controlled Trial
Source: Nutrients. 2026 May 26;18(11):1691. doi: 10.3390/nu18111691 (PMC13258254; doi:10.3390/nu18111691)
Supplement: Supplementary file 1 [file nutrients-18-01691-s001.zip]

Archive with 1 entries (1 files):
- nutrients-4267886-supplementary.pdf
